# Supplementary material for: Green Deep Eutectic Solvents for Functionalizing Chitosan–Dialdehyde Materials with Varied Crosslinker Content
Source: Materials (Basel). 2026 Jan 29;19(3):529. doi: 10.3390/ma19030529 (PMC12897872; doi:10.3390/ma19030529)
Supplement: Supplementary file 1 [file materials-19-00529-s001.zip]

Archive with 3 entries (3 files):
- Supplementary materials_FigureS1.pdf
- Supplementary materials_FigureS2.pdf
- Supplementary materials_FigureS3.pdf
